# Supplementary material for: Experimental Prototype of Electromagnetic Emissions for Biotechnological Research: Monitoring Cocoa Bean Fermentation Parameters
Source: Foods. 2023 Jun 29;12(13):2539. doi: 10.3390/foods12132539 (PMC10340622; doi:10.3390/foods12132539)
Supplement: Supplementary file 1 [file foods-12-02539-s001.zip]

Archive with 1 entries (1 files):
- foods-2440718-supplementary-revised.pdf
